# Supplementary material for: Considering Farmers’ Heterogeneity to Payment Ecosystem Services Participation: A Choice Experiment and Agent-Based Model Analysis in Xin’an River Basin, China
Source: Int J Environ Res Public Health. 2022 Jun 11;19(12):7190. doi: 10.3390/ijerph19127190 (PMC9222710; doi:10.3390/ijerph19127190)
Supplement: Supplementary file 1 [file ijerph-19-07190-s001.zip]

Archive with 1 entries (1 files):
- ijerph-1742049-supplementary.pdf
